# Supplementary material for: Ca2+ and force during dynamic contractions in mouse intact skeletal muscle fibers
Source: Sci Rep. 2024 Jan 6;14:689. doi: 10.1038/s41598-023-51100-5 (PMC10771458; doi:10.1038/s41598-023-51100-5)
Supplement: Supplementary file 1 — Supplementary Information. [file 41598_2023_51100_MOESM1_ESM.xlsx]

## Sheet: pre and post isometric
Table title: Raw data of the force and Ca2+ concentration obtained from the pre and post isometric contractions
Legend: The force is shown as the mV and Ca2+ concentration is shown as the ratio of the fluorescence intensities
force (mV)
sample	A	B	C	D	E	F	G	H	Mean	SD
iso pre	0.32759	3.99335	1.6521	1.23728	2.08858	1.8309	2.56764	0.761416	1.80736	1.13823
iso post	0.317786	3.92674	1.62386	1.30221	2.35794	1.73496	2.69796	0.730485	1.83649	1.14977
Ca2+ concentration (ratio)
sample	A	B	C	D	E	F	G	H	Mean	SD
iso pre	2.0358	1.98671	2.74642	1.65216	3.25935	2.54021	3.29823	1.71588	2.40435	0.656348
iso post	1.7569	2.00147	2.46227	1.64241	3.38314	2.5718	3.19744	1.62564	2.33013	0.691044

## Sheet: force (30Hz-100Hz)
Table title: Raw data of the force obtained from the 30-100Hz contractions
Legend: The force is shown as the mV
force (mV)
		A	B	C	D	E	F	G	H	Mean	SD
CON ISO	100Hz	0.282059	3.93234	1.61394	0.822599	2.29827	1.25796	2.49422	0.653272	1.66933	1.19782
	90Hz	0.27714	3.90766	1.56923	0.814887	2.19993	1.21143	2.52992	0.630151	1.64254	1.19489
	80Hz	0.264432	3.92124	1.52886	0.77595	2.1558	1.06838	2.41667	0.62432	1.59446	1.19918
	70Hz	0.255899	3.84858	1.42124	0.708814	2.13653	0.952057	2.41465	0.609523	1.54341	1.19617
	60Hz	0.237761	3.82353	1.30403	0.605232	2.05434	0.795368	2.24355	0.574142	1.45474	1.19693
	50Hz	0.213991	3.67797	1.13731	0.50468	1.95331	0.62271	2.05857	0.477662	1.33078	1.17247
	40Hz	0.183767	3.47216	0.893132	0.403937	1.87117	0.455012	1.70832	0.480201	1.18346	1.11504
	30Hz	0.138627	3.10458	0.584126	0.273179	1.82972	0.306553	1.10373	0.369864	0.963797	1.03089
CON CON	100Hz	0.186513	3.08453	1.20328	0.74706	1.69031	1.0718	1.98779	0.407282	1.29732	0.942175
	90Hz	0.179121	3.04755	1.14807	0.734211	1.58625	1.01214	1.9793	0.388484	1.25939	0.933307
	80Hz	0.169953	3.05423	1.12144	0.692641	1.55914	0.925609	1.88138	0.382653	1.22338	0.93312
	70Hz	0.158838	2.97528	1.05429	0.639443	1.57926	0.807978	1.85401	0.372812	1.18024	0.92408
	60Hz	0.144537	2.93502	0.95676	0.565749	1.48962	0.689023	1.69588	0.346221	1.10285	0.912613
	50Hz	0.119929	2.79619	0.831872	0.467544	1.39664	0.530728	1.53634	0.300934	0.997522	0.883696
	40Hz	0.0949502	2.61462	0.630662	0.367271	1.32845	0.37931	1.19408	0.291353	0.862587	0.831934
	30Hz	0.0626534	2.22832	0.377493	0.231828	1.2483	0.213431	0.709261	0.224068	0.66192	0.738488
ECC ISO	100Hz	0.30118	3.89422	1.53629	0.927184	2.3636	1.20837	2.55775	0.662123	1.68134	1.18849
	90Hz	0.2919	3.88135	1.48837	0.904033	2.16253	1.10107	2.48189	0.661442	1.62157	1.17308
	80Hz	0.280197	3.80653	1.42691	0.837384	2.18586	0.971536	2.40561	0.646805	1.5701	1.16563
	70Hz	0.260516	3.77721	1.33955	0.78249	2.06722	0.82901	2.30619	0.609416	1.49645	1.16359
	60Hz	0.243223	3.74857	1.20291	0.710297	1.97439	0.678931	2.17338	0.575661	1.41342	1.16463
	50Hz	0.215077	3.65396	1.00414	0.594384	1.95254	0.517958	1.96029	0.518	1.30204	1.15811
	40Hz	0.182336	3.52918	0.727357	0.461672	1.87969	0.374441	1.6318	0.454361	1.15511	1.14012
	30Hz	0.143716	3.26837	0.721031	0.319355	1.70724	0.245666	1.0582	0.314331	0.972238	1.06613
ECC ECC	100Hz	0.436304	5.32565	1.94232	1.69836	3.20531	2.37076	3.58153	1.21823	2.47231	1.53611
	90Hz	0.425559	5.29699	1.89029	1.64792	3.00075	2.2338	3.5158	1.1989	2.40125	1.52093
	80Hz	0.404829	5.21761	1.8175	1.6018	2.98312	2.08873	3.42058	1.18372	2.33974	1.50356
	70Hz	0.378021	5.15248	1.72532	1.57127	2.82658	1.87783	3.30965	1.14845	2.2487	1.4867
	60Hz	0.350852	5.04681	1.55954	1.47367	2.69306	1.63191	3.16574	1.09328	2.12686	1.47076
	50Hz	0.306607	4.90318	1.27656	1.30757	2.60263	1.33935	2.95523	1.05329	1.96805	1.45892
	40Hz	0.251689	4.67324	0.927777	1.08699	2.41463	1.00057	2.62185	0.970274	1.74338	1.42814
	30Hz	0.194455	4.32693	0.902471	0.865232	2.07001	0.642736	2.01619	0.786144	1.47552	1.32487

## Sheet: Ca2+ (30Hz-100Hz)
Table title: Raw data of the Ca2+ concentration obtained from the 30-100Hz contractions
Legend: The Ca2+ concentration is shown as the ratio of the fluorescence intensities
Ca2+ concentration (ratio)
		A	B	C	D	E	F	G	H	Mean	SD
CON ISO	100Hz	1.84079	1.96794	2.51718	1.64263	3.7389	2.73607	3.13365	1.64445	2.4027	0.765447
	90Hz	1.79084	1.96292	2.34657	1.48875	3.15572	2.59537	2.83275	1.61559	2.22356	0.604526
	80Hz	1.73641	1.84245	2.28944	1.47975	3.18311	2.38726	2.67768	1.72994	2.16575	0.574561
	70Hz	1.59977	1.89443	2.09099	1.50246	2.63035	2.317	2.55867	1.55255	2.01828	0.452712
	60Hz	1.4835	1.79526	2.09827	1.46707	2.53291	2.38536	2.54219	1.5866	1.98639	0.462639
	50Hz	1.44387	1.8693	2.06389	1.30264	2.37637	2.15809	2.34385	1.47777	1.87947	0.423952
	40Hz	1.44488	1.798	1.90591	1.19343	2.21552	2.05725	2.25558	1.51434	1.79811	0.384191
	30Hz	1.3868	1.7787	1.81673	1.2123	2.08074	1.95983	2.09329	1.43223	1.72008	0.336238
CON CON	100Hz	1.69533	2.14793	2.16616	1.54545	3.3194	2.77706	3.08272	1.73183	2.30823	0.673763
	90Hz	1.9603	2.1093	2.12068	1.59677	2.95082	2.72616	2.9536	1.70166	2.26491	0.542347
	80Hz	1.66198	2.00581	2.22278	1.51518	2.82671	2.60265	2.61661	1.74722	2.14987	0.494257
	70Hz	1.64184	1.99481	2.15028	1.58905	2.52266	2.45468	2.66755	1.60072	2.0777	0.440199
	60Hz	1.54133	1.97763	2.09382	1.54256	a	2.35489	2.61933	1.65513	2.03313	0.427503
	50Hz	1.52902	1.84484	1.91386	1.38092	2.3379	2.26692	2.47397	1.58695	1.9168	0.407409
	40Hz	1.5284	1.78898	1.94213	1.43768	2.31197	2.17812	2.2005	1.53837	1.86577	0.343241
	30Hz	1.45243	1.71474	1.79996	1.25189	2.21124	1.97077	2.13385	1.50187	1.75459	0.340299
ECC ISO	100Hz	1.9271	1.86841	2.59564	1.62002	3.32401	2.44794	3.04393	1.76345	2.32381	0.630461
	90Hz	1.73089	1.85427	2.24075	1.65226	3.27599	2.54641	2.98678	1.67446	2.24523	0.632216
	80Hz	1.6416	1.97706	2.23122	1.56075	2.85646	2.49607	2.74881	1.71745	2.15368	0.508022
	70Hz	1.59734	2.0194	2.36954	1.6576	2.71898	2.47697	2.66406	1.46799	2.12149	0.502378
	60Hz	1.61188	1.87798	1.94707	1.42661	2.75087	2.45343	2.79352	1.5433	2.05058	0.54567
	50Hz	1.47447	1.84457	1.91368	1.41767	2.28039	2.2359	2.4392	1.49054	1.88705	0.402058
	40Hz	1.41022	1.73344	2.00405	1.39001	2.46545	2.08379	2.35183	1.37005	1.85111	0.440442
	30Hz	1.40138	1.70166	2.01323	1.25583	2.1224	1.84518	2.21872	1.40089	1.74491	0.363805
ECC ECC	100Hz	1.7898	2.00181	2.39521	1.62316	3.82997	2.50617	3.20777	1.62501	2.37236	0.796195
	90Hz	1.73335	1.94849	2.45107	1.72915	3.40255	2.45002	3.16793	1.66591	2.31856	0.67444
	80Hz	1.66868	1.95586	2.34248	1.64154	3.46673	2.49626	3.095	1.69397	2.29506	0.691918
	70Hz	1.70956	1.9493	2.21798	1.48001	3.06386	2.49223	2.86358	1.57724	2.16922	0.594539
	60Hz	1.55366	1.86195	2.251	1.5349	2.7219	2.29315	2.86049	1.51497	2.074	0.539386
	50Hz	1.51627	1.86969	1.95394	1.37194	2.76402	2.18949	2.64762	1.5042	1.97715	0.524846
	40Hz	1.44119	1.79704	1.92586	1.37528	2.38898	2.06587	2.57175	1.47432	1.88004	0.446092
	30Hz	1.42851	1.59847	2.09553	1.25859	2.21578	1.90216	2.24926	1.35903	1.76342	0.401421
